# Supplementary material for: NK Cell Subset Redistribution and Antibody Dependent Activation after Ebola Vaccination in Africans
Source: Vaccines (Basel). 2022 May 31;10(6):884. doi: 10.3390/vaccines10060884 (PMC9230153; doi:10.3390/vaccines10060884)
Supplement: Supplementary file 1 [file vaccines-10-00884-s001.zip]

Archive with 1 entries (1 files):
- vaccines-1684456-supplementary.pdf
